# Supplementary material for: A switchable light-input, light-output system modelled and constructed in yeast
Source: J Biol Eng. 2009 Sep 17;3:15. doi: 10.1186/1754-1611-3-15 (PMC2758823; doi:10.1186/1754-1611-3-15)
Supplement: Additional file 3 — Model for PhyA_FHL system in SBML format. Model in SBML [file 1754-1611-3-15-S3.XML]

<?xml version="1.0" encoding="UTF-8"?>
<sbml xmlns="http://www.sbml.org/sbml/level2" level="2" version="1">
  <model name="dif_final_reduced_UP">
    <notes>
      <html xmlns="http://www.w3.org/1999/xhtml">
        <body>
          <p>Diff model    reduced                                                                                                                                                                                                                                                                                                                                                                                                                                 </p>
          <p>      Only active form of Phy enters nucleus with K2 and K3 constants for the forward and back reactions                        +Pr transport fron nucleus- currently close to zero                                                                                                                                                                                                                                                                   </p>
          <p>      +dark reversion                                                                                                                                                                                                                                                                                                                                                                                                                                 </p>
          <p>      old params:                                                                                                                                                                                                                                                                                                                                                                                                                                     </p>
          <p>      Kbase  0.02 {isParameter}                                                                                                                                                                                                                                                                                                                                                                                                                       </p>
          <p>      mLUC  0.080000000000000002 {isParameter}                                                                                                                                                                                                                                                                                                                                                                                                        </p>
          <p>      Pool_Phy  52.710000000000001 {isParameter}                                                                                                                                                                                                                                                                                                                                                                                                      </p>
          <p>      Pool_PIF3  45.380000000000003 {isParameter}                                                                                                                                                                                                                                                                                                                                                                                                     </p>
          <p>      K1  0.35199999999999998 {isParameter}                                                                                                                                                                                                                                                                                                                                                                                                           </p>
          <p>      K1r  3.5e-4 {isParameter}                                                                                                                                                                                                                                                                                                                                                                                                                       </p>
          <p>      K1s  66.599999999999994 {isParameter}                                                                                                                                                                                                                                                                                                                                                                                                           </p>
          <p>      K2s  0.089999999999999997 {isParameter}                                                                                                                                                                                                                                                                                                                                                                                                         </p>
          <p>      K2  3.3999999999999999 {isParameter}                                                                                                                                                                                                                                                                                                                                                                                                            </p>
          <p>      a_Luc  1 {isParameter}                                                                                                                                                                                                                                                                                                                                                                                                                          </p>
          <p>      g_Luc  95.900000000000006 {isParameter}                                                                                                                                                                                                                                                                                                                                                                                                         </p>
          <p>      n_Luc  307 {isParameter}                                                                                                                                                                                                                                                                                                                                                                                                                        </p>
          <p>      Ka_R  0.0049529999999999999 {isParameter}                                                                                                                                                                                                                                                                                                                                                                                                       </p>
          <p>      Ka_FR  3.553e-005 {isParameter}                                                                                                                                                                                                                                                                                                                                                                                                                 </p>
          <p>      Ki_R  0.00074390000000000003 {isParameter}                                                                                                                                                                                                                                                                                                                                                                                                      </p>
          <p>      Ki_FR  0.001701 {isParameter}                                                                                                                                                                                                                                                                                                                                                                                                                   </p>
          <p>      p_Luc  2.7 {isParameter}                                                                                                                                                                                                                                                                                                                                                                                                                        </p>
          <p>      m_Luc1  0.2 {isParameter}                                                                                                                                                                                                                                                                                                                                                                                                                       </p>
          <p>      m_Luc  0.2 {isParameter}                                                                                                                                                                                                                                                                                                                                                                                                                        </p>
          <p>      k_cat  454 {isParameter}                                                                                                                                                                                                                                                                                                                                                                                                                        </p>
          <p>      Km  1369185.9739999999 {isParameter}                                                                                                                                                                                                                                                                                                                                                                                                            </p>
          <p>      RLU  17.219999999999999 {isParameter}                                                                                                                                                                                                                                                                                                                                                                                                           </p>
          <p>      RLU_a  1.8680936946668052e-005 {isParameter}</p>
        </body>
      </html>
    </notes>
    <listOfCompartments>
      <compartment id="colony" name="colony" size="0.0001" outside="default"/>
      <compartment id="gel" name="gel" size="0.02" outside="default"/>
      <compartment id="default" name="default" size="1"/>
    </listOfCompartments>
    <listOfSpecies>
      <species id="FRL" name="FRL" compartment="colony" initialAmount="0"/>
      <species id="Pfr_GBD_c" name="Pfr_GBD_c" compartment="colony" initialAmount="0"/>
      <species id="Pfr_GBD_f" name="Pfr_GBD_f" compartment="colony" initialAmount="0"/>
      <species id="Pfr_PIF3" name="Pfr_PIF3" compartment="colony" initialAmount="0"/>
      <species id="Pr_GBD_f" name="Pr_GBD_f" compartment="colony" initialAmount="0"/>
      <species id="Pr_PIF3" name="Pr_PIF3" compartment="colony" initialAmount="0"/>
      <species id="RL" name="RL" compartment="colony" initialAmount="0"/>
      <species id="nLUC" name="nLUC" compartment="colony" initialAmount="1"/>
      <species id="nLuc" name="nLuc" compartment="colony" initialAmount="1"/>
    </listOfSpecies>
    <listOfParameters>
      <parameter id="Kbase" name="Kbase" value="0.457713413019138"/>
      <parameter id="mLUC" name="mLUC" value="2.98886044952353"/>
      <parameter id="Pool_Phy" name="Pool_Phy" value="40"/>
      <parameter id="Pool_PIF3" name="Pool_PIF3" value="97.6076528272777"/>
      <parameter id="K1" name="K1" value="1.54171380785277"/>
      <parameter id="K2" name="K2" value="0.011885640495948"/>
      <parameter id="K3" name="K3" value="9.97012510534479"/>
      <parameter id="K_dis" name="K_dis" value="0.0310929101712517"/>
      <parameter id="K_rev" name="K_rev" value="0.204771607516236"/>
      <parameter id="a_Luc" name="a_Luc" value="2.00030099019535"/>
      <parameter id="g_Luc" name="g_Luc" value="1.04620770351146"/>
      <parameter id="n_Luc" name="n_Luc" value="30.7190858032123"/>
      <parameter id="Ka_R" name="Ka_R" value="0.004953"/>
      <parameter id="Ka_FR" name="Ka_FR" value="3.553e-005"/>
      <parameter id="Ki_R" name="Ki_R" value="0.0007439"/>
      <parameter id="Ki_FR" name="Ki_FR" value="0.001701"/>
      <parameter id="p_Luc" name="p_Luc" value="10.2790291295557"/>
      <parameter id="m_Luc1" name="m_Luc1" value="0"/>
      <parameter id="m_Luc" name="m_Luc" value="0.762576710097644"/>
      <parameter id="k_cat" name="k_cat" value="499.790308377165"/>
      <parameter id="Km" name="Km" value="1899152.86470988"/>
      <parameter id="RLU" name="RLU" value="10.0013">
        <notes>
          <html xmlns="http://www.w3.org/1999/xhtml">
            <body>
optimizedvalue</body>
          </html>
        </notes>
      </parameter>
      <parameter id="RLU_a" name="RLU_a" value="0"/>
      <parameter id="Ka_560" name="Ka_560" value="0.0003988"/>
      <parameter id="Ki_560" name="Ki_560" value="8.173e-005"/>
      <parameter id="vCell" name="vCell" value="7e-014"/>
      <parameter id="Navogadro" name="Navogadro" value="6.23e+023"/>
      <parameter id="coefnM" name="coefnM" value="43.6"/>
      <parameter id="D" name="D" value="-0.023956"/>
      <parameter id="r0" name="r0" value="1.9092e-005"/>
      <parameter id="A" name="A" value="0.33707"/>
      <parameter id="B" name="B" value="0.5705"/>
      <parameter id="m_S" name="m_S" value="0.00646"/>
      <parameter id="kLUC" name="kLUC" value="0" constant="false"/>
      <parameter id="kLuc" name="kLuc" value="0" constant="false"/>
      <parameter id="Luc" name="Luc" value="0" constant="false"/>
      <parameter id="LUC" name="LUC" value="0" constant="false"/>
      <parameter id="rnaCopies" name="rnaCopies" value="0" constant="false"/>
      <parameter id="lucCopies" name="lucCopies" value="0" constant="false"/>
      <parameter id="PhyCopies" name="PhyCopies" value="0" constant="false"/>
      <parameter id="Pr_GBD_c" name="Pr_GBD_c" value="0" constant="false"/>
      <parameter id="PIF3_GAD" name="PIF3_GAD" value="0" constant="false"/>
      <parameter id="Scyt" name="Scyt" value="0" constant="false"/>
      <parameter id="R_a" name="R_a" value="0" constant="false"/>
      <parameter id="LuM" name="LuM" value="0" constant="false"/>
    </listOfParameters>
    <listOfRules>
      <assignmentRule variable="kLUC">
        <math xmlns="http://www.w3.org/1998/Math/MathML">
          <apply>
            <divide/>
            <ci> Kbase </ci>
            <ci> mLUC </ci>
          </apply>
        </math>
      </assignmentRule>
      <assignmentRule variable="kLuc">
        <math xmlns="http://www.w3.org/1998/Math/MathML">
          <apply>
            <divide/>
            <apply>
              <times/>
              <ci> kLUC </ci>
              <ci> p_Luc </ci>
            </apply>
            <ci> m_Luc </ci>
          </apply>
        </math>
      </assignmentRule>
      <assignmentRule variable="Luc">
        <math xmlns="http://www.w3.org/1998/Math/MathML">
          <apply>
            <times/>
            <ci> nLuc </ci>
            <ci> kLuc </ci>
          </apply>
        </math>
      </assignmentRule>
      <assignmentRule variable="LUC">
        <math xmlns="http://www.w3.org/1998/Math/MathML">
          <apply>
            <times/>
            <ci> nLUC </ci>
            <ci> kLUC </ci>
          </apply>
        </math>
      </assignmentRule>
      <assignmentRule variable="rnaCopies">
        <math xmlns="http://www.w3.org/1998/Math/MathML">
          <apply>
            <times/>
            <ci> LUC </ci>
            <ci> kLUC </ci>
            <ci> coefnM </ci>
          </apply>
        </math>
      </assignmentRule>
      <assignmentRule variable="lucCopies">
        <math xmlns="http://www.w3.org/1998/Math/MathML">
          <apply>
            <times/>
            <ci> Luc </ci>
            <ci> kLuc </ci>
            <ci> coefnM </ci>
          </apply>
        </math>
      </assignmentRule>
      <assignmentRule variable="PhyCopies">
        <math xmlns="http://www.w3.org/1998/Math/MathML">
          <apply>
            <times/>
            <ci> Pool_Phy </ci>
            <ci> coefnM </ci>
          </apply>
        </math>
      </assignmentRule>
      <assignmentRule variable="Pr_GBD_c">
        <math xmlns="http://www.w3.org/1998/Math/MathML">
          <apply>
            <minus/>
            <apply>
              <minus/>
              <apply>
                <minus/>
                <apply>
                  <minus/>
                  <apply>
                    <minus/>
                    <ci> Pool_Phy </ci>
                    <ci> Pfr_PIF3 </ci>
                  </apply>
                  <ci> Pr_PIF3 </ci>
                </apply>
                <ci> Pfr_GBD_c </ci>
              </apply>
              <ci> Pfr_GBD_f </ci>
            </apply>
            <ci> Pr_GBD_f </ci>
          </apply>
        </math>
      </assignmentRule>
      <assignmentRule variable="PIF3_GAD">
        <math xmlns="http://www.w3.org/1998/Math/MathML">
          <apply>
            <minus/>
            <apply>
              <minus/>
              <ci> Pool_PIF3 </ci>
              <ci> Pfr_PIF3 </ci>
            </apply>
            <ci> Pr_PIF3 </ci>
          </apply>
        </math>
      </assignmentRule>
      <assignmentRule variable="Scyt">
        <math xmlns="http://www.w3.org/1998/Math/MathML">
          <apply>
            <times/>
            <cn type="integer"> 2500000 </cn>
            <apply>
              <plus/>
              <ci> A </ci>
              <apply>
                <times/>
                <apply>
                  <divide/>
                  <ci> B </ci>
                  <apply>
                    <plus/>
                    <ci> time </ci>
                    <cn type="integer"> 1 </cn>
                  </apply>
                </apply>
                <apply>
                  <exp/>
                  <apply>
                    <divide/>
                    <apply>
                      <divide/>
                      <apply>
                        <times/>
                        <apply>
                          <divide/>
                          <cn type="integer"> -1 </cn>
                          <cn type="integer"> 4 </cn>
                        </apply>
                        <apply>
                          <power/>
                          <ci> r0 </ci>
                          <cn type="integer"> 2 </cn>
                        </apply>
                      </apply>
                      <apply>
                        <power/>
                        <ci> D </ci>
                        <cn type="integer"> 2 </cn>
                      </apply>
                    </apply>
                    <apply>
                      <plus/>
                      <ci> time </ci>
                      <cn type="integer"> 1 </cn>
                    </apply>
                  </apply>
                </apply>
              </apply>
            </apply>
          </apply>
        </math>
      </assignmentRule>
      <assignmentRule variable="R_a">
        <math xmlns="http://www.w3.org/1998/Math/MathML">
          <apply>
            <times/>
            <apply>
              <divide/>
              <apply>
                <times/>
                <ci> k_cat </ci>
                <ci> Luc </ci>
                <ci> kLuc </ci>
                <ci> Scyt </ci>
              </apply>
              <apply>
                <plus/>
                <ci> Km </ci>
                <ci> Scyt </ci>
              </apply>
            </apply>
            <ci> RLU_a </ci>
          </apply>
        </math>
      </assignmentRule>
      <assignmentRule variable="LuM">
        <math xmlns="http://www.w3.org/1998/Math/MathML">
          <apply>
            <times/>
            <apply>
              <divide/>
              <apply>
                <times/>
                <ci> k_cat </ci>
                <ci> Luc </ci>
                <ci> kLuc </ci>
                <ci> Scyt </ci>
              </apply>
              <apply>
                <plus/>
                <ci> Km </ci>
                <ci> Scyt </ci>
              </apply>
            </apply>
            <ci> RLU </ci>
          </apply>
        </math>
      </assignmentRule>
    </listOfRules>
    <listOfReactions>
      <reaction id="LUCtrnbasic" name="LUCtrnbasic" reversible="false">
        <listOfProducts>
          <speciesReference species="nLUC"/>
        </listOfProducts>
        <kineticLaw>
          <math xmlns="http://www.w3.org/1998/Math/MathML">
            <apply>
              <divide/>
              <ci> Kbase </ci>
              <ci> kLUC </ci>
            </apply>
          </math>
        </kineticLaw>
      </reaction>
      <reaction id="LUCdeg" name="LUCdeg" reversible="false">
        <listOfReactants>
          <speciesReference species="nLUC"/>
        </listOfReactants>
        <kineticLaw>
          <math xmlns="http://www.w3.org/1998/Math/MathML">
            <apply>
              <divide/>
              <apply>
                <times/>
                <ci> mLUC </ci>
                <ci> LUC </ci>
              </apply>
              <ci> kLUC </ci>
            </apply>
          </math>
        </kineticLaw>
      </reaction>
      <reaction id="Pfr_GBDtrs" name="Pfr_GBDtrs" reversible="false">
        <listOfReactants>
          <speciesReference species="Pfr_GBD_c"/>
        </listOfReactants>
        <listOfProducts>
          <speciesReference species="Pfr_GBD_f"/>
        </listOfProducts>
        <kineticLaw>
          <math xmlns="http://www.w3.org/1998/Math/MathML">
            <apply>
              <times/>
              <ci> K2 </ci>
              <ci> Pfr_GBD_c </ci>
            </apply>
          </math>
        </kineticLaw>
      </reaction>
      <reaction id="Pr_GBDtrs" name="Pr_GBDtrs" reversible="false">
        <listOfReactants>
          <speciesReference species="Pr_GBD_f"/>
        </listOfReactants>
        <kineticLaw>
          <math xmlns="http://www.w3.org/1998/Math/MathML">
            <apply>
              <times/>
              <ci> K3 </ci>
              <ci> Pr_GBD_f </ci>
            </apply>
          </math>
        </kineticLaw>
      </reaction>
      <reaction id="Darkrev_c" name="Darkrev_c" reversible="false">
        <listOfReactants>
          <speciesReference species="Pfr_GBD_c"/>
        </listOfReactants>
        <kineticLaw>
          <math xmlns="http://www.w3.org/1998/Math/MathML">
            <apply>
              <times/>
              <ci> K_rev </ci>
              <ci> Pfr_GBD_c </ci>
            </apply>
          </math>
        </kineticLaw>
      </reaction>
      <reaction id="Darkrev_f" name="Darkrev_f" reversible="false">
        <listOfReactants>
          <speciesReference species="Pfr_GBD_f"/>
        </listOfReactants>
        <listOfProducts>
          <speciesReference species="Pr_GBD_f"/>
        </listOfProducts>
        <kineticLaw>
          <math xmlns="http://www.w3.org/1998/Math/MathML">
            <apply>
              <times/>
              <ci> K_rev </ci>
              <ci> Pfr_GBD_f </ci>
            </apply>
          </math>
        </kineticLaw>
      </reaction>
      <reaction id="Pfr_PIF3cplx" name="Pfr_PIF3cplx" reversible="false">
        <listOfReactants>
          <speciesReference species="Pfr_GBD_f"/>
        </listOfReactants>
        <listOfProducts>
          <speciesReference species="Pfr_PIF3"/>
        </listOfProducts>
        <listOfModifiers>
          <modifierSpeciesReference species="Pr_PIF3"/>
        </listOfModifiers>
        <kineticLaw>
          <math xmlns="http://www.w3.org/1998/Math/MathML">
            <apply>
              <times/>
              <ci> K1 </ci>
              <ci> Pfr_GBD_f </ci>
              <ci> PIF3_GAD </ci>
            </apply>
          </math>
        </kineticLaw>
      </reaction>
      <reaction id="Darkrev_cplx" name="Darkrev_cplx" reversible="false">
        <listOfReactants>
          <speciesReference species="Pfr_PIF3"/>
        </listOfReactants>
        <listOfProducts>
          <speciesReference species="Pr_PIF3"/>
        </listOfProducts>
        <kineticLaw>
          <math xmlns="http://www.w3.org/1998/Math/MathML">
            <apply>
              <times/>
              <ci> K_rev </ci>
              <ci> Pfr_PIF3 </ci>
            </apply>
          </math>
        </kineticLaw>
      </reaction>
      <reaction id="Pr_PIF3diss" name="Pr_PIF3diss" reversible="false">
        <listOfReactants>
          <speciesReference species="Pr_PIF3"/>
        </listOfReactants>
        <listOfProducts>
          <speciesReference species="Pr_GBD_f"/>
        </listOfProducts>
        <kineticLaw>
          <math xmlns="http://www.w3.org/1998/Math/MathML">
            <apply>
              <times/>
              <ci> K_dis </ci>
              <ci> Pr_PIF3 </ci>
            </apply>
          </math>
        </kineticLaw>
      </reaction>
      <reaction id="Pfr_PIF3_fcon" name="Pfr_PIF3_fcon" reversible="false">
        <listOfReactants>
          <speciesReference species="Pfr_PIF3"/>
        </listOfReactants>
        <listOfProducts>
          <speciesReference species="Pr_PIF3"/>
        </listOfProducts>
        <listOfModifiers>
          <modifierSpeciesReference species="FRL"/>
          <modifierSpeciesReference species="RL"/>
          <modifierSpeciesReference species="nLuc"/>
        </listOfModifiers>
        <kineticLaw>
          <math xmlns="http://www.w3.org/1998/Math/MathML">
            <apply>
              <times/>
              <apply>
                <plus/>
                <apply>
                  <times/>
                  <ci> Ki_R </ci>
                  <ci> RL </ci>
                </apply>
                <apply>
                  <times/>
                  <ci> Ki_FR </ci>
                  <ci> FRL </ci>
                </apply>
                <apply>
                  <times/>
                  <ci> Ki_560 </ci>
                  <ci> R_a </ci>
                </apply>
              </apply>
              <ci> Pfr_PIF3 </ci>
            </apply>
          </math>
        </kineticLaw>
      </reaction>
      <reaction id="LUCtrnind" name="LUCtrnind" reversible="false">
        <listOfProducts>
          <speciesReference species="nLUC"/>
        </listOfProducts>
        <listOfModifiers>
          <modifierSpeciesReference species="Pfr_PIF3"/>
          <modifierSpeciesReference species="Pr_PIF3"/>
        </listOfModifiers>
        <kineticLaw>
          <math xmlns="http://www.w3.org/1998/Math/MathML">
            <apply>
              <divide/>
              <apply>
                <divide/>
                <apply>
                  <times/>
                  <ci> n_Luc </ci>
                  <apply>
                    <power/>
                    <apply>
                      <plus/>
                      <ci> Pfr_PIF3 </ci>
                      <ci> Pr_PIF3 </ci>
                    </apply>
                    <ci> a_Luc </ci>
                  </apply>
                </apply>
                <apply>
                  <plus/>
                  <apply>
                    <power/>
                    <ci> g_Luc </ci>
                    <ci> a_Luc </ci>
                  </apply>
                  <apply>
                    <power/>
                    <apply>
                      <plus/>
                      <ci> Pfr_PIF3 </ci>
                      <ci> Pr_PIF3 </ci>
                    </apply>
                    <ci> a_Luc </ci>
                  </apply>
                </apply>
              </apply>
              <ci> kLUC </ci>
            </apply>
          </math>
        </kineticLaw>
      </reaction>
      <reaction id="Phyact_f" name="Phyact_f">
        <listOfReactants>
          <speciesReference species="Pr_GBD_f"/>
        </listOfReactants>
        <listOfProducts>
          <speciesReference species="Pfr_GBD_f"/>
        </listOfProducts>
        <listOfModifiers>
          <modifierSpeciesReference species="FRL"/>
          <modifierSpeciesReference species="RL"/>
          <modifierSpeciesReference species="nLuc"/>
        </listOfModifiers>
        <kineticLaw>
          <math xmlns="http://www.w3.org/1998/Math/MathML">
            <apply>
              <minus/>
              <apply>
                <times/>
                <apply>
                  <plus/>
                  <apply>
                    <times/>
                    <ci> Ka_R </ci>
                    <ci> RL </ci>
                  </apply>
                  <apply>
                    <times/>
                    <ci> Ka_FR </ci>
                    <ci> FRL </ci>
                  </apply>
                  <apply>
                    <times/>
                    <ci> Ka_560 </ci>
                    <ci> R_a </ci>
                  </apply>
                </apply>
                <ci> Pr_GBD_f </ci>
              </apply>
              <apply>
                <times/>
                <apply>
                  <plus/>
                  <apply>
                    <times/>
                    <ci> Ki_R </ci>
                    <ci> RL </ci>
                  </apply>
                  <apply>
                    <times/>
                    <ci> Ki_FR </ci>
                    <ci> FRL </ci>
                  </apply>
                  <apply>
                    <times/>
                    <ci> Ki_560 </ci>
                    <ci> R_a </ci>
                  </apply>
                </apply>
                <ci> Pfr_GBD_f </ci>
              </apply>
            </apply>
          </math>
        </kineticLaw>
      </reaction>
      <reaction id="Phyact_c" name="Phyact_c">
        <listOfProducts>
          <speciesReference species="Pfr_GBD_c"/>
        </listOfProducts>
        <listOfModifiers>
          <modifierSpeciesReference species="FRL"/>
          <modifierSpeciesReference species="Pfr_GBD_f"/>
          <modifierSpeciesReference species="Pfr_PIF3"/>
          <modifierSpeciesReference species="Pr_GBD_f"/>
          <modifierSpeciesReference species="Pr_PIF3"/>
          <modifierSpeciesReference species="RL"/>
          <modifierSpeciesReference species="nLuc"/>
        </listOfModifiers>
        <kineticLaw>
          <math xmlns="http://www.w3.org/1998/Math/MathML">
            <apply>
              <minus/>
              <apply>
                <times/>
                <apply>
                  <plus/>
                  <apply>
                    <times/>
                    <ci> Ka_R </ci>
                    <ci> RL </ci>
                  </apply>
                  <apply>
                    <times/>
                    <ci> Ka_FR </ci>
                    <ci> FRL </ci>
                  </apply>
                  <apply>
                    <times/>
                    <ci> Ka_560 </ci>
                    <ci> R_a </ci>
                  </apply>
                </apply>
                <ci> Pr_GBD_c </ci>
              </apply>
              <apply>
                <times/>
                <apply>
                  <plus/>
                  <apply>
                    <times/>
                    <ci> Ki_R </ci>
                    <ci> RL </ci>
                  </apply>
                  <apply>
                    <times/>
                    <ci> Ki_FR </ci>
                    <ci> FRL </ci>
                  </apply>
                  <apply>
                    <times/>
                    <ci> Ki_560 </ci>
                    <ci> R_a </ci>
                  </apply>
                </apply>
                <ci> Pfr_GBD_c </ci>
              </apply>
            </apply>
          </math>
        </kineticLaw>
      </reaction>
      <reaction id="Luctrl" name="Luctrl" reversible="false">
        <listOfProducts>
          <speciesReference species="nLuc"/>
        </listOfProducts>
        <listOfModifiers>
          <modifierSpeciesReference species="nLUC"/>
        </listOfModifiers>
        <kineticLaw>
          <math xmlns="http://www.w3.org/1998/Math/MathML">
            <apply>
              <divide/>
              <apply>
                <times/>
                <ci> p_Luc </ci>
                <ci> LUC </ci>
              </apply>
              <ci> kLuc </ci>
            </apply>
          </math>
        </kineticLaw>
      </reaction>
      <reaction id="Lucdeg" name="Lucdeg" reversible="false">
        <listOfReactants>
          <speciesReference species="nLuc"/>
        </listOfReactants>
        <kineticLaw>
          <math xmlns="http://www.w3.org/1998/Math/MathML">
            <apply>
              <divide/>
              <apply>
                <times/>
                <ci> m_Luc </ci>
                <ci> Luc </ci>
              </apply>
              <ci> kLuc </ci>
            </apply>
          </math>
        </kineticLaw>
      </reaction>
      <reaction id="LucSdeg" name="LucSdeg" reversible="false">
        <listOfReactants>
          <speciesReference species="nLuc"/>
        </listOfReactants>
        <kineticLaw>
          <math xmlns="http://www.w3.org/1998/Math/MathML">
            <apply>
              <divide/>
              <apply>
                <times/>
                <ci> m_Luc1 </ci>
                <ci> Luc </ci>
                <ci> Scyt </ci>
              </apply>
              <ci> kLuc </ci>
            </apply>
          </math>
        </kineticLaw>
      </reaction>
      <reaction id="redLight" name="redLight" reversible="false">
        <listOfProducts>
          <speciesReference species="RL"/>
        </listOfProducts>
        <kineticLaw>
          <math xmlns="http://www.w3.org/1998/Math/MathML">
            <cn type="integer"> 0 </cn>
          </math>
        </kineticLaw>
      </reaction>
      <reaction id="farRedLight" name="farRedLight" reversible="false">
        <listOfProducts>
          <speciesReference species="FRL"/>
        </listOfProducts>
        <kineticLaw>
          <math xmlns="http://www.w3.org/1998/Math/MathML">
            <cn type="integer"> 0 </cn>
          </math>
        </kineticLaw>
      </reaction>
    </listOfReactions>
  </model>
</sbml>
